# Supplementary material for: Metabolomic Strategies to Improve Chemical Information from OSMAC Studies of Endophytic Fungi
Source: Metabolites. 2023 Feb 5;13(2):236. doi: 10.3390/metabo13020236 (PMC9961420; doi:10.3390/metabo13020236)
Supplement: Supplementary file 1 [file metabolites-13-00236-s001.zip]

Archive with 1 entries (1 files):
- metabolites-2178323-supplementary.pdf
